# Supplementary material for: The Elementary Operations of Human Vision Are Not Reducible to Template-Matching
Source: PLoS Comput Biol. 2015 Nov 10;11(11):e1004499. doi: 10.1371/journal.pcbi.1004499 (PMC4640830; doi:10.1371/journal.pcbi.1004499)
Supplement: S1 Text — (TEX) [file pcbi.1004499.s002.tex]

% Template for PLoS
% Version 2.0 July 2014
%
% To compile to pdf, run:
% latex plos.template
% bibtex plos.template
% latex plos.template
% latex plos.template
% dvipdf plos.template
%
% % % % % % % % % % % % % % % % % % % % % %
%
% -- IMPORTANT NOTE
%
% Be advised that this is merely a template 
% designed to facilitate accurate translation of manuscript content 
% into our production files. 
%
% This template contains extensive comments intended 
% to minimize problems and delays during our production 
% process. Please follow the template 
% whenever possible.
%
% % % % % % % % % % % % % % % % % % % % % % % 
%
% Once your paper is accepted for publication and enters production, 
% PLEASE REMOVE ALL TRACKED CHANGES in this file and leave only
% the final text of your manuscript.
%
% DO NOT ADD EXTRA PACKAGES TO THIS TEMPLATE unless absolutely necessary.
% Packages included in this template are intentionally
% limited and basic in order to reduce the possibility
% of issues during our production process.
%
% % % % % % % % % % % % % % % % % % % % % % %
%
% -- FIGURES AND TABLES
%
% DO NOT INCLUDE GRAPHICS IN YOUR MANUSCRIPT
% - Figures should be uploaded separately from your manuscript file. 
% - Figures generated using LaTeX should be extracted and removed from the PDF before submission. 
% - Figures containing multiple panels/subfigures must be combined into one image file before submission.
% See http://www.plosone.org/static/figureGuidelines for PLOS figure guidelines.
%
% Tables should be cell-based and may not contain:
% - tabs/spacing/line breaks within cells to alter layout
% - vertically-merged cells (no tabular environments within tabular environments, do not use \multirow)
% - colors, shading, or graphic objects
% See http://www.plosone.org/static/figureGuidelines#tables for table guidelines.
%
% For sideways tables, use the {rotating} package and use \begin{sidewaystable} instead of \begin{table} in the appropriate section. PLOS guidelines do not accomodate sideways figures.
%
% % % % % % % % % % % % % % % % % % % % % % % %
%
% -- EQUATIONS, MATH SYMBOLS, SUBSCRIPTS, AND SUPERSCRIPTS
%
% IMPORTANT
% Below are a few tips to help format your equations and other special characters according to our specifications. For more tips to help reduce the possibility of formatting errors during conversion, please see our LaTeX guidelines at http://www.plosone.org/static/latexGuidelines
%
% Please be sure to include all portions of an equation in the math environment, and for any superscripts or subscripts also include the base number/text. For example, use $mathrm{mm}^2$ instead of mm$^2$ (do not use \textsuperscript command).
%
% DO NOT USE the \rm command to render mathmode characters in roman font, instead use $\mathrm{}$
% For bolding characters in mathmode, please use $\mathbf{}$ 
%
% Please add line breaks to long equations when possible in order to fit our 2-column layout. 
%
% For inline equations, please do not include punctuation within the math environment unless this is part of the equation.
%
% For spaces within the math environment please use the \; or \: commands, even within \text{} (do not use smaller spacing as this does not convert well).
%
%
% % % % % % % % % % % % % % % % % % % % % % % %


\documentclass[10pt]{article}

\usepackage{graphicx}

% amsmath package, useful for mathematical formulas
\usepackage{amsmath}
% amssymb package, useful for mathematical symbols
\usepackage{amssymb}

% cite package, to clean up citations in the main text. Do not remove.
\usepackage{cite}

\usepackage{hyperref}
\usepackage{color}

% line numbers
\usepackage{lineno}

% ligatures disabled
\usepackage{microtype}

\usepackage{soul}
\usepackage{leftidx}

%\renewcommand{\familydefault}{\sfdefault}

\DisableLigatures[f]{encoding = *, family = * }

% rotating package for sideways tables
%\usepackage{rotating}

% If you wish to include algorithms, please use one of the packages below. Also, please see the algorithm section of our LaTeX guidelines (http://www.plosone.org/static/latexGuidelines) for important information about required formatting.
%\usepackage{algorithmic}
%\usepackage{algorithmicx}

% Use doublespacing - comment out for single spacing
%\usepackage{setspace} 
%\doublespacing


% Text layout
\topmargin 0.0cm
\oddsidemargin 0.5cm
\evensidemargin 0.5cm
\textwidth 16cm 
\textheight 21cm

% Bold the 'Figure #' in the caption and separate it with a period
% Captions will be left justified
\usepackage[labelfont=bf,labelsep=period,justification=raggedright]{caption}

% Use the PLoS provided BiBTeX style
\bibliographystyle{plos2009}

% Remove brackets from numbering in List of References
\makeatletter
\renewcommand{\@biblabel}[1]{\quad#1.}
\makeatother


% Leave date blank
\date{}

\pagestyle{myheadings}

%% Include all macros below. Please limit the use of macros.

%% END MACROS SECTION


\begin{document}

% Title must be 150 characters or less
\begin{flushleft}
{\Large \textbf{Supporting information for `The elementary operations of human vision are not reducible to template-matching'}
}
% Insert Author names, affiliations and corresponding author email.
\\
Peter Neri %$^{1\ast}$
\\
Laboratoire des Syst\`{e}mes Perceptifs (CNRS UMR 8248) and D\'{e}partement d'\'{e}tudes cognitives, Ecole Normale Sup\'{e}rieure, PSL Research University, Paris, France
\\
E-mail: Corresponding neri.peter@gmail.com
\end{flushleft}

\section*{Significance of trial-by-trial coupling}

The logic behind measuring and evaluating response agreement (see Methods section) rests on the notion that both human and model responses are driven by the noise perturbations applied on specific trials. Failing that, there is no real distinction between the stimuli presented on any two given trials; whether individual human/model responses are correct or incorrect then depends on internal noise alone and can be assessed by the overall \% of correct responses, rendering trial-by-trial comparisons between model and human responses redundant/irrelevant. It is only when the specific noise samples presented on individual trials affect human/model responses that it becomes sensible/beneficial to carry out trial-by-trial comparisons. We would therefore like to be able to identify instances where the chosen model is no better than a model that is not driven by the specific noise fluctuations delivered by the masks, which we refer to as `decoupled'. If our chosen model does not predict human responses better than a decoupled model, its significance becomes questionable because it can be effectively replaced by the decoupled model itself. As further detailed below, decoupled models are not of theoretical interest for the purpose of assessing human-model agreement because they are under-specified (several different models may deliver decoupled responses for sufficiently high stimulus SNR values) and/or reflect disengagement from the stimulus (the equivalent of participants switching `on' and `off' on random trials), with the result that they do not reflect the fine structure of how individual stimulus samples drive specific human responses.

\section*{Human-model agreement for decoupled models}

By itself, higher-than-chance human-model agreement does not necessarily reflect trial-by-trial coupling, because it can be achieved by a decoupled model. We demonstrate this fact by adopting a general formulation for a decoupled model, which is obtained by disregarding stimulus noise (by definition, the decoupled model responds in a manner that is independent of the specific fluctuations introduced by the external noise source). For such a model, it is always possible to select the correct interval on any given trial (the noise source is irrelevant); to translate this concept into its human equivalent, we may consider a situation where the specified stimulus SNR is well above discriminability (i.e. the noise source is very small compared to target intensity) so that, as long as the human observer has had a chance to inspect the stimulus, he/she will be able to determine without difficulty which interval contained the target signal. Without further elaboration, this model will respond correctly on all trials, and the associated human-model agreement will simply be the \% of correct responses $p_{h}$ delivered by the human observer. To make this model more general (and realistic at the same time), we further assume that it only engages with the stimulus on a randomly selected subset of the trials, while ignoring remaining trials (responding randomly on those); to translate this concept into its human equivalent, we may consider a situation where human participants pay attention to the display only occasionally, while completely ignoring the stimulus at other times. If the proportion of `attended' trials is $x$, this model will respond correctly on a proportion $p_{m}=\frac{x+1}{2}$ of the total number of trials, and will produce human-model agreement $p_{h}p_{m}+(1-p_{h})(1-p_{m})$ (when $x=1$, $p_{m}=1$ and the expression returns $p_{h}$ as detailed above for the scenario where the model responds correctly on all trials). This expression is always greater or equal than chance (0.5) for $0.5\leqslant p_{h}\leqslant 1$ and $0.5\leqslant p_{m}\leqslant 1$; we cannot therefore rely on human-model agreement being above chance to establish whether our chosen model may or may not be replaced by a decoupled model (see further below).

\section*{Decoupled baseline}

We can identify potential instances of decoupling by computing agreement separately for correct and incorrect trials from the first pass, and taking their average; we refer to this quantity as `decoupled baseline'. For a decoupled model, agreement from the subset of trials on which the human observer responded correctly is simply $p_{m}$, and agreement from the subset of trials on which the observer responded incorrectly is simply 1-$p_{m}$; the average is therefore always chance (0.5), regardless of the parameter $x$ characterizing the decoupled model. In Figure 4B we sort human-model agreement values into those with a decoupled baseline $>$chance (large symbols) and those with baseline $\leqslant$chance (small symbols), to emphasize estimates that cannot be simply replaced by a decoupled model. Although this distinction is potentially important from a theoretical standpoint (thus motivating its inclusion here), it does not impact the results of this study (we reach the same conclusions whether we consider all agreement estimates, or only those with baseline $>$chance).

\end{document}
